# Supplementary material for: Enhanced Antitumor Efficacy of Radium-223 and Enzalutamide in the Intratibial LNCaP Prostate Cancer Model
Source: Int J Mol Sci. 2023 Jan 22;24(3):2189. doi: 10.3390/ijms24032189 (PMC9916479; doi:10.3390/ijms24032189)
Supplement: Supplementary file 1 [file ijms-24-02189-s001.zip]

Archive with 1 entries (1 files):
- ijms-2054677-supplementary.pdf
